# Supplementary material for: ScGOclust: leveraging gene ontology to find functionally analogous cell types between distant species
Source: Bioinformatics. 2025 Jul 15;41(Suppl 1):i571–9. doi: 10.1093/bioinformatics/btaf195 (PMC12261464; doi:10.1093/bioinformatics/btaf195)
Supplement: btaf195_Supplementary_Data [file btaf195_supplementary_data.zip]

Archive with 3 entries (2 files):
- btaf195_Supplementary_Data/
- btaf195_Supplementary_Data/BIOINF-2025-0921_alt_text.docx
- btaf195_Supplementary_Data/Song.76.sup.1.pdf
